# Supplementary material for: Comprehensive Profiling of Free Proteinogenic and Non-Proteinogenic Amino Acids in Common Legumes Using LC-QToF: Targeted and Non-Targeted Approaches
Source: Foods. 2025 Feb 12;14(4):611. doi: 10.3390/foods14040611 (PMC11854323; doi:10.3390/foods14040611)
Supplement: Supplementary file 1 [file foods-14-00611-s001.zip]

Archive with 1 entries (1 files):
- foods-3441491-supplementary.pdf
